# Supplementary material for: Ceramide Synthase 6 Maximizes p53 Function to Prevent Progeny Formation from Polyploid Giant Cancer Cells
Source: Cancers (Basel). 2021 May 5;13(9):2212. doi: 10.3390/cancers13092212 (PMC8125704; doi:10.3390/cancers13092212)
Supplement: Supplementary file 1 [file cancers-13-02212-s001.zip]

Archive with 1 entries (1 files):
- cancers-1170757-supplementary.pdf
